# Supplementary material for: Implementation of a Novel Wilderness Medicine Simulation Course for Medical Students
Source: MedEdPORTAL. 2025 Jun 9;21:11526. doi: 10.15766/mep_2374-8265.11526 (PMC12146433; doi:10.15766/mep_2374-8265.11526)
Supplement: Supplementary file 1 — WM Case 1.docxWM Case 2.docxWM Case 3.docxWM Case 4.docxWM Case 5.docxPre- and Postsurvey.docxPrebriefing and Learner Training Materials.docxCommon Curriculum Clinical Objectives.docx [file mep_2374-8265.11526-s001.zip]

Archive with 9 entries (9 files):
- D. WM Case 4.docx
- E. WM Case 5.docx
- F. Pre- and Postsurvey.docx
- G. Prebreifing and Learner Training Materials.docx
- H. Common Curriculum Clinical Objectives.docx
- A. WM Case 1.docx
- B. WM Case 2.docx
- C. WM Case 3.docx
- _Educational Summary Report_11526.pdf
